# Supplementary material for: The bidirectional relationship between Alzheimer's disease (AD) and epilepsy: A Mendelian randomization study
Source: Brain Behav. 2023 Sep 4;13(11):e3221. doi: 10.1002/brb3.3221 (PMC10636418; doi:10.1002/brb3.3221)
Supplement: Supplementary file 1 — Supporting Information [file BRB3-13-e3221-s001.xlsx]

## Sheet: Sheet1
phenotype	snp	beta	se	effect_allele	other_allele	p	F
Alzheimer's disease (late onset) || id:ebi-a-GCST002245	rs1752684	-0.1541	0.0196	G	A	3.65258e-15	61.8149
Alzheimer's disease (late onset) || id:ebi-a-GCST002245	rs4663105	0.1837	0.0172	C	A	1.00092e-26	114.067
Alzheimer's disease (late onset) || id:ebi-a-GCST002245	rs9381563	-0.0968	0.0166	T	C	5.30005e-09	34.0044
Alzheimer's disease (late onset) || id:ebi-a-GCST002245	rs9272561	-0.136	0.023	A	G	3.37598e-09	34.9641
Alzheimer's disease (late onset) || id:ebi-a-GCST002245	rs10808026	-0.1393	0.0206	A	C	1.4171e-11	45.7265
Alzheimer's disease (late onset) || id:ebi-a-GCST002245	rs7982	0.14	0.0165	G	A	2.47685e-17	71.9927
Alzheimer's disease (late onset) || id:ebi-a-GCST002245	rs28834970	0.0959	0.0162	C	T	3.27303e-09	35.0435
Alzheimer's disease (late onset) || id:ebi-a-GCST002245	rs10792832	0.1297	0.0161	G	A	6.53431e-16	64.8975
Alzheimer's disease (late onset) || id:ebi-a-GCST002245	rs11218343	-0.2697	0.041	C	T	4.97622e-11	43.2707
Alzheimer's disease (late onset) || id:ebi-a-GCST002245	rs72924659	-0.1413	0.0196	T	C	5.35427e-13	51.9723
Alzheimer's disease (late onset) || id:ebi-a-GCST002245	rs12590654	-0.0965	0.0176	A	G	4.09704e-08	30.0628
Alzheimer's disease (late onset) || id:ebi-a-GCST002245	rs8093731	-0.6136	0.1123	T	C	4.62999e-08	29.8546
Alzheimer's disease (late onset) || id:ebi-a-GCST002245	rs10407439	0.2483	0.0198	G	A	5.32844e-36	157.262
Alzheimer's disease (late onset) || id:ebi-a-GCST002245	rs77301115	1.1051	0.0597	A	G	2.09122e-76	342.653
Alzheimer's disease (late onset) || id:ebi-a-GCST002245	rs12462040	0.2615	0.0277	T	C	3.65258e-21	89.1218
Alzheimer's disease (late onset) || id:ebi-a-GCST002245	rs11668327	-0.4806	0.0299	C	G	4.75992e-58	258.36
Alzheimer's disease (late onset) || id:ebi-a-GCST002245	rs4147929	-0.1348	0.0224	G	A	1.70098e-09	36.2146
Alzheimer's disease (late onset) || id:ebi-a-GCST002245	rs346764	0.3192	0.0419	A	G	2.70707e-14	58.036
Alzheimer's disease (late onset) || id:ebi-a-GCST002245	rs4803748	-0.2375	0.0187	T	C	8.72569e-37	161.304
Alzheimer's disease (late onset) || id:ebi-a-GCST002245	rs117612135	0.7971	0.0911	T	C	2.07922e-18	76.5577
Alzheimer's disease (late onset) || id:ebi-a-GCST002245	rs12972156	1.1399	0.0256	G	C	1e-200	1982.68
Alzheimer's disease (late onset) || id:ebi-a-GCST002245	rs34874378	0.3606	0.0463	A	G	6.55089e-15	60.6582
Alzheimer's disease || id:ebi-a-GCST90012878	rs10112372	-0.00447785	0.000795664	T	A	1.29999e-08	31.6723
Alzheimer's disease || id:ebi-a-GCST90012879	rs867230	0.00513562	0.000768974	A	C	3.69999e-11	44.6028
Alzheimer's disease || id:ebi-a-GCST90012880	rs7384878	0.00647363	0.000811953	T	C	7.10068e-16	63.5673
Alzheimer's disease || id:ebi-a-GCST90012881	rs2760980	-0.00665118	0.000990173	A	G	1.80011e-11	45.1206
Alzheimer's disease || id:ebi-a-GCST90012882	rs547454879	-0.0051744	0.000928769	G	A	2.19999e-08	31.0388
Alzheimer's disease || id:ebi-a-GCST90012883	rs7759000	0.00486602	0.000877348	C	T	3.50002e-08	30.7613
Alzheimer's disease || id:ebi-a-GCST90012884	rs6733839	0.0086699	0.000781608	T	C	4.60045e-28	123.041
Alzheimer's disease || id:ebi-a-GCST90012885	rs1081105	0.0593027	0.00228749	C	A	5.39511e-148	672.095
Alzheimer's disease || id:ebi-a-GCST90012886	rs12459810	0.00867517	0.000842143	T	C	6.59933e-25	106.117
Alzheimer's disease || id:ebi-a-GCST90012887	rs147901416	0.00755667	0.00106079	A	C	8.60003e-13	50.746
Alzheimer's disease || id:ebi-a-GCST90012888	rs151330717	-0.0163102	0.00276645	A	G	3.29997e-09	34.7595
Alzheimer's disease || id:ebi-a-GCST90012889	rs28367893	0.012211	0.00141879	A	G	6.4998e-18	74.0741
Alzheimer's disease || id:ebi-a-GCST90012890	rs372642577	0.0206994	0.00169289	A	C	2.29985e-34	149.506
Alzheimer's disease || id:ebi-a-GCST90012891	rs4803764	0.0163391	0.000868635	C	T	4.10015e-79	353.819
Alzheimer's disease || id:ebi-a-GCST90012892	rs6859	-0.0152391	0.000758851	G	A	1.29987e-89	403.279
Alzheimer's disease || id:ebi-a-GCST90012893	rs71352241	-0.0119507	0.0020929	T	G	1.5e-08	32.6054
Alzheimer's disease || id:ebi-a-GCST90012894	rs72973584	0.00678091	0.00118483	T	C	8.9e-09	32.754
Alzheimer's disease || id:ebi-a-GCST90012895	rs75627662	0.0337993	0.000927484	T	C	1e-200	1328.01
Alzheimer's disease || id:ebi-a-GCST90012896	rs76856627	0.0149122	0.00208782	G	A	1.39991e-12	51.0149
Alzheimer's disease || id:ebi-a-GCST90012897	rs79429216	0.0397454	0.00339599	A	G	9.30037e-32	136.975
Alzheimer's disease || id:ebi-a-GCST90012898	rs375452507	-0.00462042	0.00077905	A	T	4.49997e-09	35.1748
Alzheimer's disease || id:ebi-a-GCST90012899	rs561655	0.00555837	0.000788858	A	G	1.39991e-12	49.6475
Alzheimer's disease || id:ebi-a-GCST90012900	rs679515	-0.00594473	0.000983656	C	T	1.5e-09	36.524
ieu-b-9	rs887696	-0.0726806	0.0131145	T	C	2.99599e-08	30.7138
ieu-b-9	rs1402398	-0.0866186	0.0127662	A	G	1.16091e-11	46.0362
ieu-b-9	rs4665630	-0.108987	0.0198954	T	C	4.30002e-08	30.0085
ieu-b-9	rs11890028	-0.0756592	0.0138494	G	T	4.67897e-08	29.8443
ieu-b-9	rs1044352	0.0751763	0.0125629	T	G	2.171e-09	35.8082
ieu-b-9	rs11943905	0.0775434	0.0141116	T	C	3.89996e-08	30.1951
ieu-b-9	rs10060382	-0.0725271	0.0125501	T	C	7.49998e-09	33.3969
ieu-b-9	rs68082256	-0.0934041	0.0155053	A	G	1.7e-09	36.2887
ieu-b-9	rs13200150	-0.0781755	0.0134345	G	A	5.91602e-09	33.8609
ieu-b-9	rs4794333	-0.0735914	0.0126969	C	T	6.81005e-09	33.5938
ieu-b-9	rs2833098	0.073068	0.0129553	A	G	1.7e-08	31.8097
ieu-b-8	rs6432877	0.0634374	0.00860751	G	C	1.69981e-13	54.317
ieu-b-8	rs4671319	-0.0418775	0.00726158	A	G	8.07291e-09	33.2582
ieu-b-8	rs4638568	-0.0861022	0.0156806	A	G	4e-08	30.1511
ieu-b-14	rs1991545	0.0342392	0.00505776	A	G	1.29987e-11	45.828
ieu-b-14	rs1318322	0.0116326	0.00200643	G	A	6.69993e-09	33.6129

## Sheet: Sheet2
exposure	outcome	n SNPs	r2	F	IVW		WME		MR-Egger		Heterogeneity test Q_pval		MR pleiotropy test	MR-PRESSO global test	MR-PRESSO results`$`Distortion Test`$Pvalue	MR-PRESSO Outlier test
					b	p	b	p	b	p	IVW test	MR-Egger regression				P	Outlier SNP
AD	ieu-b-8	4	0.00036	37.161	0.933463	0.308395	1.25346	0.206076	15.4201	0.168877	0.258279	0.980332	0.183846	0.314
AD	ieu-b-9	4	0.000363	37.161	1.60349	0.23459	2.29629	0.14692	15.6672	0.335826	0.712973	0.960193	0.374252	0.718
AD	ieu-b-10	4	0.000363	37.161	0.713257	0.439938	0.788017	0.485596	12.2673	0.286655	0.575877	0.940231	0.305829	0.612
AD	ieu-b-11	4	0.000363	37.161	0.0863345	0.757227	0.187472	0.575533	3.11328	0.351444	0.58269	0.819148	0.339015	0.618
AD	ieu-b-14	4	0.000363	37.161	0.0637211	0.684821	0.022512	0.897286	0.532878	0.748893	0.956407	0.898758	0.77609	0.934
AD	ieu-b-15	4	0.000363	37.161	0.391138	0.165966	0.409289	0.239268	-0.256018	0.930897	0.778001	0.596271	0.826542	0.768
AD	ieu-b-16	4	0.000363	37.161	0.147751	0.11664	0.201486	0.0640645	1.26305	0.284262	0.523026	0.745183	0.326833	0.554
LOAD	ieu-b-8	6	0.00793885	59.8605	0.0642	0.0699	0.0853	0.0175	-0.0011	0.9932	0.0723	0.0519	0.6119	0.146
LOAD	ieu-b-9	7	0.00701035	55.5973	0.0704	0.0806	0.0843	0.0988	0.0769	0.582	0.6223	0.4933	0.96	0.674
LOAD	ieu-b-10	7	0.00860814	55.6709	0.0757	0.01299	0.0484	0.2033	0.00174	0.98712	0.306	0.2668	0.4834	0.349
LOAD	ieu-b-11	8	0.0120994	68.7091	-0.00161	0.8112	-0.02766	0.18325	-0.02766	0.18325	0.637	0.825585	0.178651	0.571
LOAD	ieu-b-14	6	0.00793885	59.8605	0.008628	0.07782	0.005619	0.376001	-0.00802	0.638725	0.4056	0.425	0.33075	0.41
LOAD	ieu-b-15	8	0.0120994	68.7091	0.002192	0.76802	-0.00230928	0.798342	-0.015565	0.475	0.307287	0.299073	0.386227	0.334
LOAD	ieu-b-16	7	0.00860814	55.6709	0.003087	0.267825	0.003458	0.322667	0.00979	0.3265	0.626903	0.585037	0.4692	0.655
ieu-b-8	AD	3	0.00262	39.3065	-0.00724997	0.43361	-0.00627539	0.561397	-0.0137834	0.760126	0.875004	0.632119	0.877666	NA
ieu-b-9	AD	11	0.0110984	34.1116	-0.0019861	0.526613	-0.00431731	0.299226	-0.0129053	0.659202	0.862529	0.811593	0.706888	0.866
ieu-b-14	AD	2	0.00260303	39.7697	0.141142	0.0166781	NA	NA	NA	NA	0.4783	NA	NA	NA
ieu-b-10	AD	1			NA
ieu-b-11	AD	Null
ieu-b-12	AD	null
ieu-b-13	AD	not enough
ieu-b-15	AD	null
ieu-b-16	AD	null
ieu-b-17	AD	NA									0.487294	NA	NA	NA
ieu-b-8	LOAD	2	0.00262027	39.3065	0.277457	0.288502	NA	NA	NA	NA	0.801783	NA	NA	NA
ieu-b-9	LOAD	10	0.01	34.4617	-0.020455	0.779297	-0.0460092	0.614927	1.64604	0.0862867	0.308713	0.581008	0.0822869	0.319
ieu-b-14	LOAD	2	0.0026	39.7697	-1.43255	0.251768	NA				0.484793	NA
ieu-b-10	LOAD	NA
ieu-b-11	LOAD	Null
ieu-b-12	LOAD	null
ieu-b-13	LOAD	not enough
ieu-b-15	LOAD	null
ieu-b-16	LOAD	null
ieu-b-17	LOAD	NA
